# Supplementary material for: Susceptibility of microorganisms causing acute hand infections
Source: PLoS One. 2019 Aug 22;14(8):e0220555. doi: 10.1371/journal.pone.0220555 (PMC6705788; doi:10.1371/journal.pone.0220555)
Supplement: S1 Dataset — (XLSX) [file pone.0220555.s001.xlsx]

## Sheet: Tabelle1
Identifier	localisation	aetiologies	staphaureus	coagu	viridansstreptoc	streptocagal	streptocpyogenes	pasteurella	staphintermed	staphepid	haemophilusparainfluenza	ecoli	ecloacae	efaecalis	klebsiellen	prevotella	anyprevotella	zahlalle	sonstige	age	sex	grampos	gramneg	anaerob	mixed	pen	oxa	amp	amo	mezl	pip	cefac	cefu	cefal	cefoxit	cefotax	ceftazidim	cefepim	ceftr	ami	mero	imi	gm	tobra	tet	mino	sxt	fos	cipr
153	p	i	0	0	0	0	0	0	0	0	0	0	0	0	0	0	0	2	2	62	m	0	1	0	0			r	r	s	s		r	r	r	s	s	s		s	s		s				s		s
86		sl	0	0	0	0	0	0	0	0	0	0	0	0	0	0	0	2	2	65	m	0	0	1	1
174	o	i	0	0	0	0	0	0	0	0	0	0	0	0	0	0	0	3	3	61	w	1	1	0	1			r	r		r		r	r	r	r	r	r		r	r		r				s		s
169	p	ab	0	0	0	0	0	0	0	0	0	0	0	0	0	1	1	2	1	67	m	0	1	1	1			r	s		s	s	s	s	s	s	s	s		s	s		s	s			s		s
78	p	i	0	0	0	0	0	0	0	0	0	0	0	0	0	2	1	2	0	37	m	0	0	1	1
106	p	nbi	0	0	0	0	0	0	0	0	0	0	0	0	1	1	1	3	1	60	w	0	1	0	0			r	s		s	s	s	s	s	s	s	s		s	s		s	s			s		s
24	p	i	0	0	0	0	0	0	0	0	0	0	0	1	1	0	0	3	1	61	w	0	1	0	1			r	r		s		s	r	r	s	s	s		s		s	s				s		s
184	p	ab	0	0	0	0	0	0	0	0	0	0	1	0	0	0	0	3	2	92	w	1	1	0	1			r	r		s		r	r	r	s	s	s		s	s		s		s		s		s
28	o	i	0	0	0	0	0	0	0	0	0	0	1	0	0	1	1	4	2	19	m	1	1	1	1
4	p	i	0	0	0	0	0	0	0	0	0	1	0	0	0	0	0	2	1	60	m	0	1	0	1			s	s		s		s	s	s	s	s	s		s		s	s				s		s
34	v	nbi	0	0	0	0	0	0	0	0	0	1	0	0	0	0	0	4	3	56	m	1	1	0	1			s	s		s		s	s	s	s	s	s		s		s	s				s		s
130	d	i	0	0	0	0	0	0	0	0	0	1	0	0	0	1	1	4	2	69	w	1	0	1	1			s	s		s	r	s	r	s	s	s	s		s	s		s	s			s		s
194	p	ab	0	0	0	0	0	0	0	0	1	0	0	0	0	0	0	4	3	42	w	0	1	1	1
44	p	i	0	0	0	0	0	0	0	1	0	0	0	0	0	0	0	4	3	36	w	0	0	1	1	s	s	s	s					s						s			s		s		s	r	s
165	p	nbi	0	0	0	0	0	0	1	0	0	0	0	0	0	2	1	4	1	61	m	1	1	1	1			s	s	s	s		s	s	s	s	s	s		s	s		s				s		s
138	o	i	0	0	0	0	0	0	1	0	1	0	0	0	0	0	0	3	1	19	m	1	1	0	1			r	r	s	s		r	r	r	s	s	s		s	s		s				s		s
62	p	ab	0	0	0	0	0	1	0	0	0	0	0	0	0	0	0	2	1	59	w	1	0	0	0			s	s		s		s	s	s	s	s	s		s		s	s				s		s
147	p	ab	0	0	0	0	0	1	0	0	0	0	0	0	0	0	0	2	1	30	m	0	1	1	1			s	s	s	s		s	s	s	s	s	s	s	s	s		s				s		s
60		ab	0	0	0	0	0	1	0	0	0	0	0	0	0	0	0	2	1	61	m	0	1	0	0			s	s		s		s	s	s	s	s	s		s		s	s				s		s
26	p	ab	0	0	0	0	0	1	0	0	0	0	0	0	0	0	0	2	1	58	w	1	0	1	1			s	s		s		s	s	s	s	s	s		s		s	s				s		s
27	d	ab	0	0	0	0	0	1	0	0	0	0	0	0	0	0	0	2	1	68	w	1	1	0	0			s	s		s		s	s	s	s	s	s		s		s	s				s		s
41	p	ab	0	0	0	0	0	1	0	0	0	0	0	0	0	0	0	2	1	54	w	0	1	1	1			s	s		s		s	s	s	s	s	s		s		s	s				s		s
131	v	nbi	0	0	0	0	0	1	0	0	0	0	0	0	0	0	0	3	2	56	w	1	1	1	1			s	s		s		s	s	s	s	s	s		s	s		s				s		s
57	p	ab	0	0	0	0	0	1	0	0	0	1	0	0	0	0	0	3	1	54	w	0	1	0	1			s	s		s		s	s	s	s	s	s		s		s	s				s		s
142	v	i	0	0	0	0	1	0	0	0	1	0	0	0	0	1	1	3	0	33	w	1	1	1	1	s		s	s				s	s											s		r		s
80	o	sl	0	0	0	1	0	0	0	0	0	0	0	0	0	0	0	2	1	63	w	1	0	0	1	r	s	r	s			n	n	s		n			n	s		n	s	n	s	n	s	s	s
65	p	i	0	0	0	1	0	0	0	0	0	0	0	0	0	0	0	2	1	65	m	1	0	1	1	s		s	s					s											s		s		s
183	p	i	0	0	0	1	0	0	0	0	0	0	0	0	0	2	1	4	1	31	m	1	0	1	1	s		s	s				s	s											r
16	p	i	0	0	0	1	0	0	0	0	0	0	0	0	1	0	0	3	1	68	w	1	1	0	1	s		s	s			s	s			s			s			s			r		s		s
190	p	i	0	0	1	0	0	0	0	0	0	0	0	0	0	0	0	2	1	39	m	1	1	0	1	s		s	s		s		s	s											s				s
104	p	i	0	0	1	0	0	0	0	0	0	0	0	0	0	1	1	2	0	34	m	1	0	1	1
185	v	nbi	0	0	1	0	0	0	0	0	0	0	0	0	0	1	1	4	2	39	m	1	0	1	1
42	p	nbi	0	0	1	0	0	0	0	0	1	0	0	0	0	0	0	2	0	81	w	1	1	0	1				s				s			s							s		r		r
56	o	i	0	0	1	0	0	0	0	0	1	0	0	0	0	0	0	2	0	51	w	1	1	0	1			s	s			s	s	s		s									s		s
93		rfb	0	0	1	0	0	0	0	0	1	0	0	0	0	0	0	3	1	43	w	1	1	0	1			s	s		s		s	s	s	s	s	s		s		s	s				s		s
12	o	i	0	0	1	0	0	0	0	0	1	0	0	0	0	1	1	3	0	22	m	1	1	0	1				s				s			s							s		s		s
20	p	i	0	0	1	0	0	0	0	1	0	0	0	0	0	0	0	3	1	48	w	1	0	0	0	s		s	s					s											s		s		s
171	p	i	0	0	1	0	0	0	1	0	0	0	0	0	0	1	1	3	0	55	m	1	0	1	1
157	p	rfb	0	0	1	0	0	0	1	0	0	0	0	0	0	1	1	4	1	46	m	1	0	1	1
163	p	i	0	0	1	0	0	1	0	0	0	0	0	0	0	1	1	4	1	68	m	1	1	1	1			s	s	s	s		s	s	s	s	s	s		s	s		s				s		s
105	o	ab	0	1	0	0	0	0	0	0	0	0	0	0	0	0	0	2	1	21	m	0	1	0	0			r	s		s		r	r	r	s	s	s		s		s	s				s		s
124	o	i	0	1	0	0	0	0	0	0	0	0	0	0	0	0	0	2	1	54	w	0	1	0	0			r	s	s	s		s	s	s	s	s	s		s	s		s				s		s
102	p	i	0	1	0	0	0	0	0	0	0	0	0	0	0	0	0	2	1	57	w	1	0	0	0	s		s	s					s											s		s		s
48	p	i	0	1	0	0	0	0	0	0	0	0	0	0	0	0	0	3	2	82	w	0	0	1	1	r	s	r	s					s						s			s		s		s	s	s
179	p	i	0	1	0	0	0	0	0	0	0	0	0	0	0	0	0	3	2	72	m	1	0	1	1			s	s		s		s	s	s	s	s	s		s	s		s		s		s	r	s
158	p	nbi	0	1	0	0	0	0	0	0	0	0	0	0	0	0	0	3	2	29	w	0	0	1	1
110	p	ab	0	1	0	0	0	0	0	0	0	0	0	0	0	2	1	4	2	37	w	1	0	1	1	s		s	s					s											s
117	v	i	0	1	0	0	0	0	0	0	0	0	0	1	0	0	0	4	3	53	w	1	1	0	1			r	r	s	s		s	r	r	s	s	s		s	s		s				s		s
10	p	i	0	1	0	0	0	0	0	0	0	0	1	0	0	0	0	2	0	35	w	0	1	0	0			r	s		s		r	r	s	s	s	s		s	s		s	s			s		s
196	p	i	0	1	0	0	0	0	0	0	0	0	1	0	0	0	0	4	2	24	m	1	1	0	1			r	r		s		r	r	r	s	s	s		s	s		s		s		s		s
5	o	i	0	1	0	0	0	0	1	0	0	0	0	0	0	0	0	2	0	40	w	0	0	0	0	s	s	s	s					s						s			s		s		s	s	s
14	p	nbi	0	1	0	0	0	0	1	1	0	0	0	0	0	0	0	3	0	60	m	0	0	0	0	r	r	r	r			r	r			r			r			r	s	s	s	s	s	s
162	d	i	0	1	0	1	0	0	0	0	0	0	0	0	0	0	0	2	0	62	w	1	0	0	0	s		s	s				s	s											r				s
9		i	0	1	0	1	0	0	0	0	0	0	0	0	1	1	1	4	0	39	m	1	1	0	1	s		s	s					s											r		s		s
126	o	i	0	1	1	0	0	0	0	0	0	0	0	0	0	0	0	2	0	52	w	1	0	0	0	s		s	s				s	s											s		s		s
164	p	i	0	1	1	0	0	0	0	0	0	0	0	0	0	0	0	2	0	27	w	1	0	0	0
81	o	nbi	0	1	1	0	0	0	0	0	0	0	0	0	0	0	0	2	0	54	m	1	0	0	0	r	r	r	r					r						s			s		s		r	s	s
29	p	i	0	1	1	0	0	0	0	0	0	0	0	0	0	0	0	3	1	46	w	1	0	0	0	r	s	r	s					s						s			s		s		s	s	s
136	o	i	0	1	1	0	0	0	0	0	0	0	0	0	0	0	0	3	1	51	w	1	1	0	1	s	s	s	s				s	s											s		s		s
77	o	nbi	0	1	1	0	0	0	0	0	1	0	0	0	0	1	0	4	1	39	m	1	1	0	1
52	v	i	0	1	1	1	0	0	0	0	0	0	0	0	0	0	0	3	0	28	w	1	0	0	1	s		s	s					s											r		s		s
49	p	i	1	0	0	0	0	0	0	0	0	0	0	0	0	0	0	2	1	31	m	1	1	0	1	r	s	r	s			n	n	s		n			n	s		n	s	n	s	n	s	s	s
103	p	i	1	0	0	0	0	0	0	0	0	0	0	0	0	0	0	2	1	36	m	1	0	0	1	r	s	r	s			n	n	s		n			n	s		n	s	n	s	n	s	s	s
61	d	i	1	0	0	0	0	0	0	0	0	0	0	0	0	0	0	2	1	32	w	1	0	0	1	r	s	r	s			n	n	s		n			n	s		n	s	n	s	n	s	s	s
120	p	i	1	0	0	0	0	0	0	0	0	0	0	0	0	0	0	3	2	67	m	1	0	1	1	r	s	r	s				s	s									r		s		s	s	r
172	p	nbi	1	0	0	0	0	0	0	0	0	0	0	0	0	0	0	3	2	52	w	1	0	0	1	r	s	r	s			n	s	n		n			n	n		s	s	s	s	n	s	s	s
125	p	i	1	0	0	0	0	0	0	0	0	0	0	0	1	0	0	4	2	34	w	1	1	0	1	r	s	r	s			n	s	s		n			n	n		n	s	n	s	n	s	s	s
69	p	i	1	0	0	0	0	0	0	0	0	0	1	0	0	0	0	2	0	45	w	1	1	0	1	r	s	r	s			s	s	n		s			s	n		s	s	s	s	s	s	s	n
47	p	nbi	1	0	0	0	0	0	0	0	0	0	1	0	0	0	0	2	0	28	w	1	1	0	1	r	s	r	s			n	n	s		n			n	s		n	s	n	s	n	s	s	s
50	o	i	1	0	0	0	0	0	0	0	0	1	1	0	0	0	0	4	1	32	m	1	1	0	1	r	s	r	s			n	n	s		n			n	s		n	s	n	s	n	s	s	s
11	p	sl	1	0	0	0	0	0	0	0	1	0	0	0	0	0	0	2	0	45	m	1	1	0	1	r	s	r	n			n	n	s		n			n	s		n	s	n	s	n	s	s	s
18	p	i	1	0	0	0	0	0	0	0	1	0	0	0	0	0	0	2	0	39	w	1	1	0	1	s	s	s	n			n	n	s		n			n	s		n	s	n	s	n	s	s	s
6	p	i	1	0	0	0	0	0	0	0	1	0	0	0	0	0	0	2	0	37	w	1	1	0	1	r	s	r	s			n	n	s		n			n	s		n	s	n	s	n	s	s	s
166	p	ab	1	0	0	0	0	0	0	0	1	0	0	0	0	0	0	2	0	45	w	1	1	0	1	s	s	s	s			n	s	s		n			n	n		n	s	n	s	n	s	s	s
51	v	i	1	0	0	0	0	0	0	1	0	0	0	0	0	0	0	2	0	51	w	1	0	0	0	r	s	r	s			s	s	n		s			s	n		s	s	s	s	s	s	s	n
149	p	nbi	1	0	0	0	0	0	1	0	0	0	0	0	0	0	0	2	0	47	m	1	0	0	1	r	s	r	s			n	s	s		n			n	n		n	s	n	s	n	s	n	s
37	d	i	1	0	0	0	0	0	1	0	0	0	0	0	0	0	0	4	2	30	m	1	0	1	1	r	s	r	s			s	s	n		s			s	n		s	s	s	s	s	s	s	n
90	o	i	1	0	0	0	0	0	1	0	1	0	0	0	0	0	0	4	1	28	m	1	1	0	1	r	s	r	s			n	n	s		n			n	s		n	s	n	s	n	s	s	s
151	p	sl	1	0	0	0	0	0	1	0	1	0	0	0	0	1	1	4	0	65	m	1	1	1	1	r	s	r	s			n	s	s		n			n	n		n	s	n	s	n	s	s	s
59	p	ab	1	0	0	0	0	1	0	0	0	0	0	0	0	1	1	3	0	61	w	1	1	1	1	r	s	r	s					s						s			s		s		s	s	s
178	p	i	1	0	0	0	1	0	0	0	0	0	0	0	0	2	1	4	0	21	w	1	0	1	1	r	s	r	s				s	s									s		s		s	s	s
64	p	i	1	0	0	0	1	0	0	0	0	0	1	0	0	0	0	3	0	38	m	1	1	0	1	r	s	r	s			n	n	s		n			n	s		n	s	n	s	n	s	s	s
85	p	i	1	0	0	1	0	0	0	0	0	0	0	0	0	0	0	3	1	66	w	1	0	1	1	r	s	r	s			n	n	s		n			n	s		n	s	n	s	n	s	s	s
92	p	i	1	0	0	1	0	0	0	0	0	0	1	0	1	0	0	4	0	57	m	1	1	0	1	r	s	r	s			n	n	s		n			n	n		n	n	n	r	n	s	n	s
98	o	nbi	1	0	1	0	0	0	0	0	0	0	0	0	0	0	0	2	0	45	w	1	0	0	1	r	s	r	s			n	n	s		n			n	s		n	s	n	s	n	s	s	s
84		i	1	0	1	0	0	0	0	0	0	0	0	0	0	0	0	2	0	52	w	1	0	0	0	r	s	r	s			n	n	s		n			n	s		n	s	n	s	n	s	s	s
30	o	i	1	0	1	0	0	0	0	0	0	0	0	0	1	0	0	3	0	40	w	1	1	0	1	r	s	r	s			n	n	s		n			n	s		n	s	n	s	n	s	s	s
135	p	i	1	0	1	0	0	0	0	0	0	0	1	0	1	0	0	4	2	56	w	0	1	0	0	r	s	r	s			n	s	s		n			n	n		n	s	n	s	n	s	s	s
203	p	i	1	1	0	0	0	0	0	0	0	0	0	0	0	0	0	2	0	56	m	1	0	0	0	s	s	s	s		s	n	s	s		n			n	n		n	s	n	s	n	s	s	s
189	d	nbi	1	1	0	0	0	0	0	0	0	0	0	0	0	0	0	2	0	40	m	1	0	0	0	r	s	r	s			n	s	s		n			n	n		n	r	n	r	n	s	s	s
201	v	i	1	1	0	0	0	0	0	0	0	0	1	0	0	0	0	3	0	44	m	1	1	0	1	s	s	s	s			n	s	s		n			n	n		n	s	n	s	n	s	s	s
170	v	i	1	1	0	0	0	0	0	0	0	1	0	0	0	0	0	4	1	64	w	1	0	1	1	s	s	s	s			n	s	s		n			n	n		n	s	n	s	n	s	s	n
74		sl	1	1	0	0	0	0	0	1	0	0	0	0	0	0	0	3	0	54	m	1	0	0	0	r	s	r	s			s	s	n		s			s	n		s	s	s	s	s	s	s	n
181	o	i	1	1	1	0	0	0	0	0	0	0	0	0	0	0	0	3	0	44	w	1	0	0	0	r	s	r	s			n	s	s		n			n	n		n	s	n	r	n	s	s	s
167	p	i	1	1	1	0	0	0	0	0	0	0	0	0	0	0	0	3	0	22	w	1	0	0	1	r	s	r	s			n	s	s		n			n	n		n	s	n	s	n	s	s	s
[truncated: 13 more columns]
