# Supplementary material for: Susceptibility of microorganisms causing acute hand infections
Source: PLoS One. 2019 Aug 22;14(8):e0220555. doi: 10.1371/journal.pone.0220555 (PMC6705788; doi:10.1371/journal.pone.0220555)
Supplement: S2 Dataset — (XLSX) [file pone.0220555.s002.xlsx]

## Sheet: Tabelle1
res_keimi	v1	pen	oxa	amp	amo	mezl	pip	cefac	cefu	cefal	cefoxit	cefotax	ceftazidim	cefepim	ceftr	ami	mero	imi	gm	tobra	tet	mino	sxt	fos	cipr	mox	oflo	levo	ery	azit	clari	josa	clind	vanc	teico	fusi	rif	lin
E. cloacae	64			1	1		2	1	1	1	1	2	2	2		2	2		2	2			2		2		2
E. cloacae	201			1	1		2		1	1	1	2	2	2		2	2		2		2		2		2
E. cloacae	196			1	1		2		1	1	1	2	2	2		2	2		2		2		2		2
E. cloacae	47			1	1		2	1	1	1	1	2	2	2		2	2		2	2			2		2		2
E. cloacae	50			1	1		2		1	1	1	2	2	2		2		2	2				2		2
E. cloacae	135			1	1	2	2		1	1		2	2	2		2	2		2				2		2
E. cloacae	69			1	1		2	1	1	1	1	2	2	2		2	2		2	2			2		2		2
E. cloacae	10			1	2		2		1	1	2	2	2	2		2	2		2	2			2		2		2
E. cloacae	92			1	1		2		1	1	1	2	2	2		2		2	2				2		2
E. cloacae	184			1	1		2	1	1	1	1	2	2	2		2	2		2	2			2		2		2
H. parainfluenzae	11				2				2			2							2		2		2						1								2
H. parainfluenzae	12				2				2			2							2		2		2						1								2
H. parainfluenzae	42				2				2			2							2		1		1						1								2
H. parainfluenzae	90			2	2				2	2		2									2		1				2										2
H. parainfluenzae	56			2	2			2	2	2		2									2		2				2										2
H. parainfluenzae	18				2				2			2							2		2		2						1								2
H. parainfluenzae	138			2	2				2	2		2									2		2				2										2
H. parainfluenzae	93			2	2				2	2		2									2		2				2										2
H. parainfluenzae	142			2	2				2	2		2									2		1				2										2
H. parainfluenzae	6				2				1			2							2		2		2						1								2
P.multocida	147			2	2	2	2		2	2	2	2	2	2	2	2	2		2				2		2
P.multocida	27			2	2		2		2	2	2	2	2	2		2		2	2				2		2
P.multocida	57			2	2		2		2	2	2	2	2	2		2		2	2				2		2
P.multocida	62			2	2		2		2	2	2	2	2	2		2		2	2				2		2
P.multocida	21	2		2	2		2		2	2	2	2	2	2		2		2	2				2		2
P.multocida	163			2	2	2	2		2	2	2	2	2	2		2	2		2				2		2
P.multocida	26			2	2		2		2	2	2	2	2	2		2		2	2				2		2
P.multocida	41			2	2		2		2	2	2	2	2	2		2		2	2				2		2
P.multocida	59			2	2		2				2	2	2	2		2		2	2				2		2
P.multocida	8			2	2		2		2	2	2	2	2	2		2		2	2				2		2
P.multocida	131			2	2		2		2	2	2	2	2	2		2	2		2				2		2
P.multocida	39			2	2		2		2	2	2	2	2	2		2		2	2				2		2
P.multocida	31			2	2		2		2	2	2	2	2	2		2		2	2				2		2
P.multocida	2			2	2		2		2	2	2	2	2	2		2		2	2				2		2
P.multocida	60			2	2		2		2	2	2	2	2	2		2		2	2				2		2
S.aureus	47	1	2	1	2					2						2			2		2		2	2	2				2				2	2	2	2
S.aureus	149	1	2	1	2				2	2									2		2		2		2				2				2	2	2	2		2
S.aureus	92	1	2	1	2					2											1		2		2				2				2	2	2	2
S.aureus	151	1	2	1	2				2	2									2		2		2	2	2				2				2	2	2	2		2
S.aureus	1	2	2	2	2			2	2			2			2			2	2	2	2	2	2	2			2	2	2				2	2	2	2	2
S.aureus	82	1	2	1	2			2	2			2						2	2	2	2	2	2	2			2		2				2	2	2	2	2
S.aureus	111	1	2	1	2					2						2			2		2		2	2	2				2				2	2	2	2
S.aureus	154	2	2	2	2				2			2						2	2	2	2		2	2	2	2			2				2	2	2	2	2	2
S.aureus	58	1	2	1	2					2						2			2		1		2	2	2				2				2	2	2	2
S.aureus	159	1	2	1	2				2	2									2		2		2	2	2				2				2	2	2	2		2
S.aureus	201	2	2	2	2				2	2									2		2		2	2	2				1				1	2	2	2		2
S.aureus	128	1	2	1	2				2	2									2		2		2	2	2				2				2	2	2	2		2
S.aureus	198	1	2	1	2				2	2									2		2		2	2	2			2	2				2	2	2	2		2
S.aureus	90	1	2	1	2					2						2			2		2		2	2	2				2				2	2	2	2
S.aureus	203	2	2	2	2		2		2	2									2		2		2	2	2				2				2	2	2	2		2
S.aureus	70	1	2	1	2			2	2			2			2			2	2	2	2	2	2	2			2		2				2	2	2	2	2
S.aureus	135	1	2	1	2				2	2									2		2		2	2	2				2				2	2	2	2		2
S.aureus	85	1	2	1	2					2						2			2		2		2	2	2				2				2	2	2	2
S.aureus	100	1	2	1	2			2	2			2						2	2	2	2	2	2	2			2		2				2	2	2	2	2
S.aureus	170	2	2	2	2				2	2									2		2		2	2			2		2				2	2	2	2		2
S.aureus	63	1	2	1	2			2	2			2			2			2	2	2	2	2	2	2			2		2				2	2	2	2	2
S.aureus	139	2	2	2	2				2	2									2		2		2	2	2				2				2	2	2	2		2
S.aureus	64	1	2	1	2					2						2			2		2		2	2	2				2				2	2	2	2
S.aureus	66	1	2	1	2					2						2			2		2		2	2	2				2				2	2	2	2
S.aureus	121	1	2	1	2			2	2			2						2	2	2	2	2	2	2			2		2				2	2	2	2	2
S.aureus	38	1	2	1	2					2						2			2		2		2	2	2				2				2	2	2	2
S.aureus	73	2	2	2	2					2						2			2		2		2	2	2				2				2	2	2	2
S.aureus	109	1	2	1	2					2						2			2		2		2	2	2				2				2	2	2	2
S.aureus	181	1	2	1	2				2	2									2		1		2	2	2				2				2	2	2	2		2
S.aureus	76	1	2	1	2					2						2			2		2		2	2	2				2				2	2	2	2
S.aureus	103	1	2	1	2					2						2			2		2		2	2	2				2				2	2	2	2
S.aureus	43	2	2	2	2					2						2			2		2		2	2	2				2				2	2	2	2
S.aureus	33	1	2	1	2			2	2			2			2				2	2	2	2	2	2			2		2				2	2	2	2	2
S.aureus	166	2	2	2	2				2	2									2		2		2	2	2				2				2	2	2	2		2
S.aureus	6	1	2	1	2					2						2			2		2		2	2	2				1				2	2	2	2
S.aureus	127	1	2	1	2		2	2	2			2						2	2	2	2	2	2	2			2		1				2	2	2	2	2
S.aureus	87	2	2	2	2			2	2			2						2	2	2	2	2	2	2			2		2				2	2	2	2	2
S.aureus	75	2	2	2	2			2	2			2			2			2	2	2	2	2	2	2			2		2				2	2	2	2	2
S.aureus	7	1	2	1	2					2						2			2		2		2	2	2				1				2	2	2	2
S.aureus	99	1	2	1	2					2						2			2		2		2	2	2				2				2	2	2	2
S.aureus	155	2	2	2	2				2	2									2		2		2	2	2				2				2	2	2	2		2
S.aureus	178	1	2	1	2				2	2									2		2		2	2	2				2				2	2	2	2		2
S.aureus	118	2	2	2	2			2	2			2						2	2	2	2	2	2	2			2		2				2		2	2	2	2
S.aureus	67	1	2	1	2					2						2			2		2		2	2	2				2				2	2	2	2
S.aureus	19	1	2	1	2					2						2			2		2		2	2	2				2				2	2	2	2
S.aureus	83	1	2	1	2			2	2			2						2	2	2	2	2	2	2			2		2				2	2	2	1	2
S.aureus	35	1	2	1	2			2	2			2			2			2	2	2	1	2	2	2			2		2				2	2	2	2	2
S.aureus	173	1	2	1	2				2	2									2		2		2	2	2				2				2	2	2	2		2
S.aureus	192	1	2	1	2				2	2									2		2		1	2	2				2				2	2	2	2		2
S.aureus	3	1	2	1	2					2						2			2		2		2	2	2				2				2	2	2	2
S.aureus	189	1	2	1	2				2	2									1		1		2	2	2				2				2	2	2	2		2
S.aureus	74	1	2	1	2			2	2			2			2			2	2	2	2	2	2	2			2		2				2	2	2	2	2
S.aureus	204	1	2	1	2		2		2	2									2		2		2	2	2				2				2	2	2	2		2
S.aureus	91	1	2	1	2					2						2			2		2		2	2	2				2				2	2	2	2
S.aureus	200	1	2	1	2				2	2									2		2		2	2	2				2				2	2	2	2		2
S.aureus	22	2	2	2	2			2	2			2			2			2	2	2	2	2	2	2			2		2				2	2	2	2	2
S.aureus	61	1	2	1	2					2						2			2		2		2	2	2				2				2	2	2	2
S.aureus	132	1	2	1	2				2	2									2		2		2	2	2				2				2	2	2	2		2
S.aureus	51	1	2	1	2			2	2			2			2			2	2	2	2	2	2	2			2		2				2	2	2	2	2
S.aureus	143	1	2	1	2				2	2									2		2		2	2	2				2				2	2	2	2		2
S.aureus	176	1	2	1	2			2	2			2						2	2	2	2	2	2	2			2		1				1	2	2	2	2
S.aureus	80	1	2	1	2					2						2			2		2		2	2	2				2				2	2	2	2
S.aureus	50	1	2	1	2					2						2			2		2		2	2	2				2				2	2	2	2
S.aureus	95	1	2	1	2			2	2			2						2	2	2	2	2	2	2			2		2				2	2	2	2	2
S.aureus	59	1	2	1	2					2						2			2		2		2	2	2				2				2	2	2	2
S.aureus	72	1	2	1	2					2						2			2		2		2	2	2				2				2	2	2	2
S.aureus	129	2	2	2	2			2	2			2						2	2	2	2	2	2	2			2		2				2	2	2	2	2
S.aureus	133	1	2	1	2				2	2									2		2		2	2	2				2				2	2	2	2		2
S.aureus	30	1	2	1	2					2						2			2		2		2	2	2				2				2	2	2	2
S.aureus	37	1	2	1	2			2	2			2			2			2	2	2	2	2	2	2			2		2				2	2	2	2	2
S.aureus	144	2	2	2	2				2	2									2		2		2	2	2				2				2	2	2	2		2
S.aureus	18	2	2	2						2						2			2		2		2	2	2				2				2	2	2	2
S.aureus	145	1	2	1	2				2	2									2		2		2		2				2				2	2	2	2		2
S.aureus	148	2	2	2	2				2	2									2		2		2		2				2				2	2	2	2		2
S.aureus	32	1	2	1	2			2	2			2			2			2	2	2	2	2	2	2			2		2				2	2	2	2	2
S.aureus	88	1	2	1	2					2						2			2		2		2	2	2				2				2	2	2	2
S.aureus	119	1	2	1	2				2	2									2		2		2	2	2				2				2		2	2		2
S.aureus	15	1	2	1	2			2	2			2			2			2	2	2	1	2	2	2			2		2				2	2	2	2	2
S.aureus	152	1	2	1	2		2		2	2		2						2	2		2		2	2	2	2			2				2	2	2	2	2	2
S.aureus	114	1	2	1	2			2	2			2						2	2	2	2	2	2	2			2		2				2	2	2	2	2
S.aureus	112	1	2	1	2					2						2			2		2		2	2	2				2				2	2	2	2
S.aureus	84	1	2	1	2					2						2			2		2		2	2	2				2				2	2	2	2
S.aureus	167	1	2	1	2				2	2									2		2		2	2	2				2				2	2	2	2		2
S.aureus	13	1	2	1	2				2			2			2			2	2	2	2	2	2	2			2		2				2	2	2	2	2
S.aureus	187	1	2	1	2				2									2	2	2	2		2	2	2	2			2				2	2	2	2	2	2
S.aureus	161	1	2	1	2				2	2									2		2		2	2	2				2				2	2	2	2		2
S.aureus	107	1	2	1	2			2	2			2						2	2	2	2	2	2	2			2		2				2	2	2	2	2
S.aureus	120	1	2	1	2				2	2									1		2		2	2	1				2				2	2	2	2		2
S.aureus	172	1	2	1	2				2									2	2	2	2		2	2	2	2			2				2	2	2	2	2	2
S.aureus	186	2	2	2	2				2	2									2		2		2	2	2				2				2	2	2	2		2
S.aureus	175	2	2	2	2				2	2									2		2		2	2	2	2			2				2	2	2	2		2
S.aureus	116	1	2	1	2				2	2									2		2		2	2	2				2				2	2	2	2		2
S.aureus	89	1	2	1	2			2	2			2						2	1	1	2	2	2	2			2		2				2	2	2	2	2
S.aureus	69	1	2	1	2			2	2			2			2			2	2	2	2	2	2	2			2		2				2	2	2	2
S.aureus	11	1	2	1						2						2			2		2		2	2	2				2				2	2	2	2
S.aureus	101	2	2	2	2			2	2			2						2	2	2	2	2	2	2			2		2				2	2	2	2	2
S.aureus	202	1	2	1	2				2	2									2		2		2	2	2				2				2	2	2	2		2
S.aureus	199	2	2	2	2				2	2									2		2		2	2	2				2				2	2	2	2		2
S.aureus	125	1	2	1	2				2	2									2		2		2	2	2				2				2	2	2	2		2
S.aureus	195	1	2	1	2				2	2									2		2		2	2	2				2				2	2	2	2		2
S.aureus	98	1	2	1	2					2						2			2		2		2	2	2				2				2	2	2	2
S.aureus	53	2	2	2	2			2	2			2			2			2	2	2	2	2	2	2			2		2				2	2	2	2	2
S.aureus	49	1	2	1	2					2						2			2		2		2	2	2				2				2	2	2	2
S.aureus	140	1	2	1	2		2		2	2		2							2		1		2	2	2	2			2				2	2	2	2	2	2
S.aureus	45	1	2	1	2					2						2			2		2		2	2	2				2				2	2	2	2
S.aureus	191	1	2	1	2				2	2									2		2		2	2	2				2				2	2	2	2		2
S.aureus	96	1	2	1	2					2						2			2		2		2	2	2				2				2	2	2	2
S.aureus	168	2	2	2	2				2	2									2		2		2	2	2				2				2	2	2	2		2
S.aureus	55	2	2	2	2			2	2			2			2			2	2	2	2	2	2	2			2		2				2	2	2	2	2
S.aureus	123	1	2	1	2					2						2			2		2		2	2	2				2				2	2	2	2
S.aureus	160	2	2	2	2				2	2									2		2		2	2	2				2				2	2	2	2		2
S.aureus	94	1	2	1	2			2	2			2						2	2	2	2	2	2	2			2		2				2	2	2	2	2
S.agalactiae	193	2		2	2		2		2	2											1				2				2				2	2	2			2
S.agalactiae	17	2		2	2					2											1		2		2				2				2	2	2
S.agalactiae	79	2		2	2					2											2		2		2				2				2	2	2
S.agalactiae	54	2		2	2					2											1		1		2				2				2	2	2
S.agalactiae	177	2		2	2		2		2	2											1		1		2				2				2	2	2			2
S.agalactiae	23	2		2	2					2											2		2		2				2				2	2	2
S.agalactiae	65	2		2	2					2											2		2		2				2				2	2	2
S.agalactiae	162	2		2	2				2	2											1				2				2				2	2	2			2
S.agalactiae	183	2		2	2				2	2											1						2		2	2	2	2	2
S.agalactiae	80	2		2	2					2											2				2				2				2	2	2
S.agalactiae	115	2		2	2					2											2		2		2				1				2	2	2
S.agalactiae	9	2		2	2					2											1		2		2				2				2	2	2
S.agalactiae	52	2		2	2					2											1		2		2				2				2	2	2
S.agalactiae	16	2		2	2			2	2			2			2			2			1		2		2		2		2				2	2	2
S.agalactiae	85	2		2	2					2											1		2		2				2				2	2	2
S.agalactiae	92	2		2	2					2											1		2		2				2				2	2	2
S.agalactiae	36	2		2	2					2											2		2	2	2				2				2	2	2
		Legend tested antimicrobials
		Tet, tetracycline; Mino, minocycline; Clind, clindamycin; Vanc, vancomycin; Sxt, trimethoprim-sulfamethoxazole; Fos, fosfomycine; Teico, teicoplanin; Fusi, fusidic acid; Rif, rifampicin, Lin, linezolid.
		1	resistant
		2	susceptible
